# Supplementary material for: Expression and mutation analysis of the discoidin domain receptors 1 and 2 in non-small cell lung carcinoma
Source: Br J Cancer. 2007 Feb 13;96(5):808–14. doi: 10.1038/sj.bjc.6603614 (PMC2360060; doi:10.1038/sj.bjc.6603614)
Supplement: Supplementary Table S1 [file 6603614x1.xls]

## Sheet: Supplementary Table S1
Patient ID	Histology	Stage	N	T	Grade	OS (Years)	OS Status	DFS (Years)	DFS Status	Sex	Age	Smoker	TBP	ACTB	B2M	BAT1	DDR1	DDR2
B007	AD	1B	N0	T2	MD	6.149	0	6.149	0	F	59.61	N	102.893	129498	20299.6	1493.25	49.0442	13.7017
B013	AD	2B	N1	T2	PD	3.967	0	3.967	0	F	67.35	Y	122.183	82228	37076.2	785.256	35.3569	20.0303
B019	SQ	2B	N1	T2	MD	5.999	0	5.999	0	M	80.01	N	82.3412	48843.1	12588	735.47	39.365	0
B033	AD	1B	N0	T2	MD	3.836	0	3.836	0	F	53.2	Y	78.5244	58818.3	22769.3	1218.94	11.1177	0
B048	AD	1B	N0	T2	WD	3.778	0	3.778	0	F	62.86	N	42.985	26248.6	6745.26	586.868	15.0368	0
B067	AD	1B	N0	T2	MD	1.457	0	1.41	1	M	71.81	N	147.025	112609	20804.1	1451.78	39.0444	12.4379
B084	AD	2B	N1	T2	WD	4.041	0	4.041	0	F	68.79	Y	88.2368	68686.1	11036.1	575.223	37.2544	0
L005	AD	1A	N0	T1	U	7.222	0	7.222	0	M	75.53	Y	28.4263	18425.7	2221.68	309.676	17.0037	0
L009	AD	1B	N0	T2	U	7.376	0	7.376	0	F	78.57	Y	173.329	102569	51635.2	2215.55	137.47	16.6652
L012	AD	2B	N0	T3	U	6.721	0	6.721	0	M	68.51	Y	222.733	99432.4	54018.7	2683.66	108.469	20.7982
L018	AD	1B	N0	T2	U	7.231	0	7.231	0	M	80.48	Y	20.9166	32324.4	5468.63	297.32	0	0
L023	SQ	2B	N1	T2	U	4.194	1	1.112	1	F	75.08	Y	74.5047	60447.9	8466.18	1436.75	24.0654	0
L027	SQ	1B	N0	T2	U	8.235	0	8.235	0	M	65.97	Y	85.9023	62272.4	26505	1205.86	21.1129	0
L028	SQ	1B	N0	T2	U	3.767	1	3.239	1	M	72.89	Y	15.8223	24009.8	1725.37	288.26	0	0
L030	AD	2B	N1	T2	U	2.22	1	1.533	1	M	66.44	Y	49.9117	66740.6	15835.1	877.932	0	0
L047	AD	3A	N2	T1	U	3.392	1	2.494	1	M	75.65	Y	86.119	137066	25044.6	1050.03	54.5877	0
L049	AD	3A	N2	T2	U	6.272	1	6.226	1	F	75.53	N	56.631	22843.4	8790.39	755.431	0	0
L051	SQ	2B	N0	T3	U	3.436	0	3.436	0	M	79.47	Y	122.805	53734.8	11613.9	1025.18	20.2285	0
L052	AD	3A	N2	T3	U	4.172	1	3.945	1	M	38.93	Y	191.95	108025	38317.8	2222.75	0	0
L056	SQ	1B	N0	T2	U	5.99	0	5.99	0	F	52.82	Y	22.7674	16932.5	969.912	365.502	18.2793	0
L058	AD	2B	N1	T2	U	7.91	0	7.91	0	M	53.21	Y	41.2539	68051.2	21552.1	1024.66	45.0762	0
L059	AD	2A	N1	T1	U	6.146	0	6.146	0	M	68.13	Y	47.0779	52332.2	10946.4	758.232	225.949	10.0214
L061	SQ	1B	N0	T2	U	8.408	0	8.408	0	M	73.9	Y	438.97	141364	74346.8	3366.7	207.053	11.6018
L062	SQ	1A	N0	T1	U	7.398	0	7.398	0	M	55.71	Y	152.821	117832	13050.1	1363.08	134.018	0
L066	SQ	2B	N1	T2	U	7.474	0	7.176	1	M	60.48	Y	285.946	85051.4	8508.49	2091.4	0	0
L078	SQ	2B	N1	T2	U	8.118	0	8.118	0	M	62.35	Y	55.8106	39088.2	12134.9	802.488	0	0
L083	AD	1B	N0	T2	U	3.075	1	0.602	1	F	49.68	Y	30.657	42187.7	12120.9	479.143	18.5323	0
L086	AD	2A	N1	T1	U	5.665	0	5.665	0	M	67.58	Y	21.6664	27855	1682.02	406.093	20.5654	0
L093	AD	1B	N0	T2	U	5.911	0	5.911	0	F	63.81	Y	30.8784	15687.9	2907.34	438.082	0	0
L095	SQ	3A	N1	T3	U	5.155	0	5.155	0	M	59.07	Y	125.334	45263.2	19427.6	1561.14	144.596	0
L098	AD	2B	N0	T3	U	1.577	1	1.005	1	M	49.25	Y	111.002	77731.2	21432.6	1149.6	96.6773	0
L105	AD	1A	N0	T1	U	4.663	1	1.443	1	F	67.77	Y	127.272	65980.7	34530.8	1323.99	28.5578	18.4362
L106	SQ	2B	N1	T2	U	5.383	0	5.383	0	F	74.64	N	23.5314	20891.2	4717.68	524.399	0	0
L112	SQ	2B	N1	T2	U	5.079	0	5.079	0	F	54.9	Y	17.2161	18551.2	637.944	181.102	21.396	0
L115	SQ	2B	N1	T2	U	5.21	0	5.21	0	F	73.66	N	168.581	110100	52156.2	1946.43	47.035	11.0617
L116	AD	2B	N1	T2	U	5.254	0	5.254	0	F	86.16	Y	36.45	95604.2	2101.67	602.626	14.6248	0
L120	AD	2A	N1	T1	U	3.762	1	2.626	1	F	84.92	Y	274.075	150797	21357	1779.46	125.418	11.4031
L123	SQ	2B	N1	T2	U	6.24	0	6.24	0	M	64.4	Y	12.7456	18253.2	1218.15	180.688	0	0
L127	SQ	3A	N2	T2	U	4.81	0	2.683	1	F	56.85	Y	10.6994	16007.5	2390.25	255.994	0	0
L133	AD	1A	N0	T1	WD	4.972	0	4.033	1	M	74.2	N	74.2474	81910.3	20855.9	656.769	42.035	0
L148	SQ	1A	N0	T1	U	4.882	0	4.882	0	M	75.2	N	44.1535	33577.5	4153.23	215.259	200.626	0
L164	AD	1A	N0	T1	PD	6.177	0	6.177	0	F	53.58	N	13.8381	4217.35	139.636	159.916	0	0
L174	AD	1A	N0	T1	MD	4.085	1	0.975	1	M	76.99	Y	95.5061	39097.3	9285.68	1178.63	26.0213	0
L175	AD	1B	N0	T2	WD	5.695	0	5.695	0	M	79.27	N	67.5734	48406.3	16035.7	823.86	49.3262	0
L182	SQ	2A	N1	T1	U	5.177	0	5.177	0	F	67.5	N	71.4548	58876.4	26294.1	1283.04	15.4641	0
L191	AD	2A	N1	T1	U	5.361	0	5.361	0	M	71.59	Y	35.617	26693.9	6230.33	420.689	0	0
L195	AD	2B	N1	T2	U	4	0	4	0	M	64.54	Y	53.8062	42428.9	6169.78	223.45	16.3649	0
L197	AD	2A	N1	T1	U	3.762	0	3.762	1	F	70.2	N	92.0283	26860.4	3936.6	71.3758	16.5721	0
L201	SQ	3A	N1	T3	MD	3.636	0	3.636	0	M	59.32	Y	11.64	7431.63	384.994	153.653	0	0
L212	AD	1B	N0	T2	WD	4.079	0	3.655	1	F	67.93	N	72.6832	35390.8	1254.46	1939.75	0	0
L214	AD	1B	N0	T2	PD	5.758	0	5.758	0	M	58.85	Y	116.56	80989.6	20483	6124.91	30.5006	0
L218	SQ	3A	N1	T3	MD	4.151	0	4.151	0	M	57.36	Y	453.729	108550	15206	1	341.914	0
L222	AD	3A	N2	T3	MD	3.258	0	2.111	1	M	75.7	Y	110.99	19543	8578.36	1344.22	40.6903	0
P001	AD	1A	N0	T1	WD	7.001	0	6.248	1	M	75.18	N	103.952	99152.1	16752.5	2020.49	47.0392	0
P002	AD	2B	N1	T2	WD	3.855	1	3.023	1	F	61.46	Y	265.424	123054	29335	2210.06	48.66	0
P004	SQ	2B	N1	T2	WD	7.882	0	7.882	0	F	74.29	Y	183.616	69694.3	23269.1	991.519	136.192	0
P006	AD	2B	N1	T2	WD	3.064	1	2.979	1	F	68.73	Y	94.9745	13170.9	9337.32	995.651	26.0382	0
P009	SQ	2A	N1	T1	WD	6.07	0	6.07	0	M	66.5	Y	71.8582	47028.6	17411	1562.96	12.1946	0
P010	AD	1B	N0	T2	WD	6.962	0	6.962	0	F	62.81	N	36.3843	36333.9	10471.9	122.835	14.3208	0
P017	SQ	1B	N0	T2	MD	5.279	0	5.279	0	M	67.47	Y	145.653	48098.1	30808.6	299.819	52.3906	0
P020	SQ	3A	N2	T2	PD	1.484	1	1.358	1	M	68.67	Y	26.1978	34042	6390.4	712.286	0	0
P026	AD	1A	N0	T1	WD	5.385	0	5.385	0	M	66.07	N	33.8785	27774.1	6211.48	83.2235	14.9973	0
P030	AD	1A	N0	T1	WD	4.98	0	4.98	0	M	53.81	N	38.3155	28772.9	2678.4	670.864	13.5275	0
P031	AD	1B	N0	T2	PD	0.621	1	0.444	1	M	72.99	Y	24.3288	39603.8	4633.65	1484.15	0	0
P042	SQ	1B	N0	T2	U	5.358	0	5.358	0	F	60.1	Y	67.2408	38905.2	4990.74	632.861	22.4438	0
P043	AD	2A	N1	T1	PD	2.1	1	0.986	1	F	58.97	Y	22.2822	39919.1	4616.78	1015.14	17.9774	0
P046	AD	3A	N2	T1	MD	3.858	1	2.196	1	F	67.65	Y	87.271	29477.3	3083.52	556.783	13.4688	0
P080	AD	1B	N0	T2	MD	6.691	0	1.662	1	F	48.88	Y	40.1948	15739.4	2372.16	1781.96	0	0
P081	AD	2B	N1	T2	WD	6.541	0	4.427	1	M	56.62	N	130.403	106686	5705.02	1972.42	55.9846	0
P085	AD	1B	N0	T2	WD	4.986	0	4.986	0	M	72.22	Y	187.323	103800	5620.98	2060.06	77.0088	11.3344
P086	AD	1A	N0	T1	WD	6.264	0	4.214	1	M	77.27	Y	100.385	86534.9	35816.1	4009.3	37.8772	18.3432
P089	SQ	1B	N0	T2	WD	3.989	0	3.989	0	M	70.34	Y	193.867	160357	8634.6	2468.86	0	293.179
P091	SQ	1B	N0	T2	PD	5.881	0	5.881	0	F	56.7	N	231.92	113701	28600.9	822.872	107.479	21.1982
P092	SQ	1A	N0	T1	PD	6.215	0	6.215	0	F	66.78	Y	39.6449	42323.5	1955.66	21.3095	0	0
P093	SQ	1B	N0	T2	PD	1.374	1	1.013	1	F	82.08	Y	72.7519	81619.6	12491.9	1988.85	0	0
P100	AD	1A	N0	T1	WD	5.199	0	5.199	0	M	74.09	Y	169.357	94373.5	62194.2	539.792	61.0049	28.2153
P106	SQ	2B	N1	T2	PD	3.154	1	1.068	1	M	72.89	Y	23.4724	45820.7	2987.9	2418.45	0	0
P108	AD	3A	N2	T2	PD	1.352	1	0.851	1	M	68.1	Y	175.428	111690	34640.2	242.24	101.137	10.2159
P114	AD	3A	N2	T1	MD	0.917	1	0.11	1	F	42.93	N	11.955	17016.5	1320.55	685.338	13.5038	0
P118	AD	3A	N2	T2	MD	5.93	0	5.93	0	M	58.44	Y	29.2107	50367.3	6198.89	968.314	29.7112	0
P119	AD	2B	N1	T2	MD	3.42	0	3.42	0	F	63.62	Y	171.333	70519.6	32245.9	616.385	45.6616	12.7579
P123	AD	1B	N0	T2	PD	0.684	1	0.575	1	M	62.71	Y	98.6003	84596.7	17108.5	1420.67	99.3577	0
P124	AD	3A	N2	T1	WD	3.17	1	3.129	1	F	69.11	Y	158.344	76019.4	14077.7	2157.51	167.323	0
P130	AD	1A	N0	T1	MD	6.672	0	6.672	0	M	54.09	Y	180.254	59414.7	36045.7	2709.82	65.9083	23.7495
P131	AD	1A	N0	T1	MD	3.874	1	3.228	1	M	73.61	Y	271.478	105257	58487.9	1003.74	150.148	88.8074
P132	AD	1B	N0	T2	WD	2.207	1	1.257	1	M	73.79	N	166.109	108749	69354	782.08	27.6296	60.6238
P133	SQ	1B	N0	T2	MD	3.499	1	0.747	1	F	70.29	Y	119.381	83368.6	15943.2	1485.5	0	0
P135	AD	1B	N0	T2	WD	0.879	1	0.4	1	M	70.53	Y	147.109	53302.7	46656.3	2141.99	14.7841	23.8749
P136	AD	3A	N2	T2	PD	4.441	0	4.441	0	F	51.75	Y	146.168	82290.2	28463.3	466.414	29.6252	12.4241
P140	SQ	1A	N0	T1	MD	3.882	0	3.882	0	F	70.61	Y	16.2429	21923.9	6907.25	1910.65	16.4775	0
P143	AD	1B	N0	T2	PD	5.487	0	5.487	0	M	72.7	N	14.2442	9374.55	345.93	1092.45	0	0
P147	AD	1B	N0	T2	MD	2.062	1	1.766	1	F	67.93	Y	83.6887	10582.3	1837.39	2594.39	0	0
P149	SQ	1A	N0	T1	PD	5.194	0	5.194	0	M	73.35	Y	268.262	66482.9	31669.7	1684.7	122.843	87.3371
P152	SQ	1B	N0	T2	PD	0.953	1	0.953	1	F	69.56	Y	70.8674	69935.4	20203.1	1584.92	14.9394	0
P158	AD	1B	N0	T2	PD	2.409	1	1.415	1	F	63.29	Y	129.699	81236.2	39576.1	185.622	41.265	16.6024
P159	SQ	1B	N0	T2	MD	3.08	1	1.185	1	F	54.41	Y	14.7636	15658	4279.46	635.82	0	0
P163	AD	1B	N0	T2	WD	5.539	0	5.539	0	F	66.83	N	66.5477	54209.4	26790.6	3229.75	42.8478	19.4801
P164	AD	1A	N0	T1	PD	4.49	0	4.49	0	M	76.29	Y	380.744	95294.1	14703.7	1277.81	194.072	22.7083
P166	AD	2B	N1	T2	PD	0.977	1	0.616	1	M	73.53	Y	201.943	96769.5	29151.1	1496.55	81.6069	15.2584
P167	AD	1B	N0	T2	MD	6.04	0	6.04	0	M	64.08	Y	529.587	55354.7	8371.08	1829.87	37.4311	0
P169	AD	1B	N0	T2	PD	0.586	1	0.381	1	M	71.84	N	64.6591	84290.8	21199.3	6112.01	32.5673	0
P171	AD	2B	N1	T2	MD	1.665	1	1.533	1	M	43.89	Y	174.042	99553.8	11892.7	2612.96	143.794	0
P173	AD	1B	N0	T2	PD	3.573	0	3.573	0	M	76.16	Y	190.231	114907	72028.7	1948.57	67.8373	45.3967
P174	SQ	1B	N0	T2	PD	3.715	0	3.715	0	M	72.73	Y	196.11	86283.1	43532	4308.7	51.5998	0
P177	SQ	1A	N0	T1	MD	2.902	0	1.21	1	M	68.54	U	267.146	100377	15405.6	1769.35	258.331	12.9081
P181	SQ	1B	N0	T2	MD	3.784	0	3.784	0	M	77.3	Y	149.562	59796.4	31889.6	880.839	38.1787	14.0886
P185	AD	1A	N0	T1	WD	5.862	0	5.862	0	F	64.91	Y	123.966	97244	51507.1	637.043	47.185	0
P186	AD	2B	N1	T2	PD	0.49	1	0.32	1	F	70.4	Y	35.197	42596.4	6887.09	512.218	23.751	15.7123
P188	AD	1A	N0	T1	WD	4.523	0	4.523	0	F	78.86	N	37.5335	49978	5184.64	3280.85	31.9399	0
P189	SQ	2B	N1	T2	PD	2.935	0	2.461	1	F	64.31	N	470.61	103863	54141.5	223.13	278.553	55.6319
P191	AD	1B	N0	T2	WD	5.533	0	5.533	1	F	77.38	N	13.1248	9716.2	7727.34	2457.51	0	0
P196	SQ	1A	N0	T1	MD	5.448	0	5.448	0	M	61.19	Y	270.177	134240	29290	1185.41	109.958	0
P201	AD	1A	N0	T1	MD	5.309	0	5.309	0	F	68.53	Y	46.9799	41685.6	17042.4	617.843	11.7321	0
P204	SQ	1A	N0	T1	WD	4.392	0	4.392	0	M	50.89	Y	59.014	38868.2	22744.2	529.391	0	0
P205	AD	1B	N0	T2	MD	4.578	0	4.578	0	M	66.2	Y	39.7108	17930	13634.2	1370.47	19.4909	0
P209	SQ	1A	N0	T1	MD	5.388	0	5.388	0	F	72.03	Y	120.958	59791.6	13496.7	791.29	24.6937	0
P210	AD	2B	N1	T2	PD	1.569	1	1.331	1	M	50.47	Y	48.2338	43474.2	5018.1	1885.45	11.9882	0
P214	AD	1B	N0	T2	WD	5.402	0	3.693	1	F	73.54	Y	107.4	63564.6	32940.4	127.595	49.8756	0
P215	AD	2B	N1	T2	WD	1.336	1	1.073	1	M	66.95	Y	77.2787	46470.1	13913.3	4328.92	15.6613	0
P218	SQ	1B	N0	T2	PD	2.24	1	1.996	1	M	73.93	Y	445.516	80708.2	32549.8	959.817	193.135	0
P221	AD	1A	N0	T1	MD	4.58	0	4.58	0	F	57.56	N	105.069	67954.4	11380.4	3444.41	20.282	0
P223	AD	1B	N0	T2	WD	4.452	1	2.168	1	F	73.02	Y	115.011	41531.6	9842.32	59.5174	37.6098	0
P224	AD	1A	N0	T1	WD	5.216	0	5.216	0	F	54.83	U	23.0748	15406.7	6625.47	1146.96	0	0
P226	AD	1B	N0	T2	MD	1.919	0	1.919	0	M	63.76	Y	74.2506	49619.3	15635.6	2302.21	10.8663	20.8397
P227	AD	3A	N2	T3	PD	3.097	0	3.097	0	F	46.6	Y	98.106	160825	34640.1	145.022	35.0784	0
P228	SQ	1A	N0	T1	PD	4.444	0	4.444	0	M	68.44	Y	10.6179	2700.54	471.242	1249.2	0	0
P230	AD	1B	N0	T2	PD	5.125	0	5.125	0	F	39.61	Y	107.596	51754.8	16364.5	758.829	38.2838	0
P238	SQ	1A	N0	T1	PD	2.968	0	2.968	0	F	81.42	Y	37.0306	46334.6	12859.9	1785.27	11.7062	0
P239	SQ	1A	N0	T1	MD	5.06	0	5.06	0	M	74.52	Y	84.5137	56257.9	6935.13	597.484	0	0
P240	SQ	1B	N0	T2	MD	4.181	0	4.181	0	M	69.22	Y	115.749	196004	24364.1	1328.24	57.9602	22.1037
P241	AD	1B	N0	T2	PD	4.504	0	4.504	0	M	66.86	Y	587.337	119081	127346	2088.12	127.813	31.3678
P243	SQ	2B	N1	T2	MD	4.887	0	4.142	1	M	65.49	Y	167.613	93105.5	60767	3121.66	17.1633	37.7328
P245	AD	1A	N0	T1	PD	4.876	0	4.876	0	F	59.46	Y	142.801	119205	24482.7	1765.91	49.798	15.3017
P248	AD	1A	N0	T1	WD	2.363	0	2.363	0	F	74.34	Y	253.206	101292	98388	209.947	0	10.1649
P250	AD	1B	N0	T2	PD	4.805	0	2.1	1	F	72.04	N	18.4626	13616.6	4106.52	3419.74	0	0
P253	AD	1A	N0	T1	MD	4.126	0	4.126	0	M	62.41	Y	115.216	75212.1	23068.4	1845.15	0	0
P254	AD	1B	N0	T2	WD	3.951	0	2.341	1	F	72.93	Y	607.717	112545	68773.6	2262.47	146.466	39.5594
P257	SQ	1B	N0	T2	MD	2.486	0	2.486	0	M	70.94	Y	167.758	50161	15598.1	53.1857	30.5129	0
P274	AD	1A	N0	T1	MD	4.304	0	4.304	0	M	55.91	Y	122.826	106266	23409.6	2151.76	16.9875	11.3065
P275	AD	1B	N0	T2	MD	2.171	0	2.171	0	M	60.1	Y	99.5083	141362	55213.6	36.539	111.347	83.0036
P278	SQ	1B	N0	T2	PD	3.441	1	3.359	1	M	79.6	Y	28.3282	45338.9	5383.53	441.297	0	0
P284	AD	3A	N2	T2	MD	1.029	0	0.353	1	F	53.82	Y	23.9353	28347.5	2229.72	278.409	0	0
P287	SQ	1B	N0	T2	PD	3.452	0	3.452	0	M	65.84	U	13.1579	17468.5	2642.13	84.7778	0	0
P295	SQ	1B	N0	T2	MD	1.996	0	1.996	0	M	70.79	Y	10.3823	8364.11	3949.62	1233.69	0	0
P302	SQ	1B	N0	T2	PD	3.42	0	3.42	0	M	76.07	N	63.6552	61980.3	17789.3	457.232	41.0695	13.0514
P313	SQ	1B	N0	T2	PD	2.976	0	2.976	0	M	73.15	U	34.8882	30887.2	2809.58	7975.41	0	0
